# Supplementary material for: The N-Terminal Part of the 1A Domain of Desmin Is a Hot Spot Region for Putative Pathogenic DES Mutations Affecting Filament Assembly
Source: Cells. 2022 Dec 2;11(23):3906. doi: 10.3390/cells11233906 (PMC9738904; doi:10.3390/cells11233906)
Supplement: Supplementary file 1 [file cells-11-03906-s001.zip]

Archive with 4 entries (4 files):
- Figure S1.tif
- Figure S2.tif
- Figure S3.tif
- Video S1.mp4
